# Supplementary material for: Characterization of VIM-1-Producing E. coli Isolated From a German Fattening Pig Farm by an Improved Isolation Procedure
Source: Front Microbiol. 2019 Oct 1;10:2256. doi: 10.3389/fmicb.2019.02256 (PMC6779854; doi:10.3389/fmicb.2019.02256)
Supplement: Supplementary file 1 [file Table_1.XLSX]

## Sheet: MIC
NUMBER	Plate	AMP	AZI	CEFEPI	CHL	CIP	COL	ERTAPE	FOT	FOX	GEN	IMIPEN	MERO	NAL	SMX	TAXCLA*	TAZ	TAZCLA*	TEMOCI*	TET	TGC	TMP
R1177	1	>64	8		64	<=0.015	<=1		>4		1		1	<=4	>1024		>8			<=2	0.5	>32
	2			16				0.12	>64	64		4	0.5			>64	64	64	64
R1178	1	>64	8		64	<=0.015	<=1		>4		1		0.5	<=4	>1024		>8			<=2	<=0.25	>32
	2			8				0.12	64	32		2	0.25			64	64	64	32
R1179	2	>64	8		64	<=0.015	<=1		>4		1		0.5	<=4	>1024		>8			<=2	0.5	>32
	4			8				0.06	64	64		4	0.25			64	64	32	64
R1180	2	>64	8		128	0.03	<=1		>4		1		0.5	<=4	>1024		>8			4	<=0.25	>32
	4			8				0.12	>64	64		4	0.25			>64	64	64	64
R1182	1	>64	>64		64	<=0.015	<=1		>4		2		1	<=4	>1024		>8			<=2	<=0.25	>32
	2			32				0.5	>64	>64		4	1			>64	>128	128	128
R1183	1	>64	>64		128	<=0.015	<=1		>4		2		0.5	<=4	>1024		>8			4	0.5	>32
	2			32				0.25	>64	64		4	0.5			>64	>128	128	128
R1184	1	>64	>64		64	<=0.015	<=1		>4		1		0.5	<=4	>1024		>8			<=2	<=0.25	>32
	2			16				0.12	>64	32		4	0.25			>64	128	64	32
R1185	1	>64	8		<=8	<=0.015	<=1		>4		2		0.12	8	>1024		>8			<=2	<=0.25	<=0.25
	2			2				0.03	32	16		2	0.12			16	32	32	32
R1186	1	>64	8		64	0.03	<=1		>4		2		0.5	<=4	>1024		>8			<=2	0.5	>32
	2			8				0.12	64	64		2	0.5			32	64	64	128
R1187	1	>64	8		64	<=0.015	<=1		>4		1		1	<=4	>1024		>8			<=2	<=0.25	>32
	2			16				0.25	64	64		4	1			64	128	64	64
R1188	1	>64	8		<=8	<=0.015	<=1		>4		1		0.12	<=4	>1024		>8			<=2	<=0.25	0.5
	2			8				0.03	32	32		2	0.12			16	32	32	32
R1189	1	>64	8		64	<=0.015	<=1		>4		1		1	<=4	>1024		>8			<=2	<=0.25	>32
	2			16				0.25	64	64		2	0.5			64	64	64	64
R1190	1	>64	8		64	<=0.015	<=1		>4		1		0.5	<=4	>1024		>8			<=2	<=0.25	>32
	2			16				0.12	64	64		4	0.5			32	64	64	64
R1191	1	>64	8		128	<=0.015	<=1		>4		1		0.12	<=4	>1024		>8			<=2	<=0.25	>32
	2			8				0.03	16	64		1	0.12			16	32	16	32
R1192	1	>64	8		64	0.03	<=1		>4		1		0.12	<=4	>1024		>8			<=2	<=0.25	>32
	2			4				0.03	32	64		2	0.12			16	32	32	32
R1193	1	>64	8		64	<=0.015	<=1		>4		1		0.12	<=4	>1024		>8			<=2	<=0.25	>32
	2			4				0.03	64	16		2	0.12			32	32	16	32
R1194	1	>64	8		64	<=0.015	<=1		>4		1		0.12	<=4	>1024		>8			<=2	0.5	>32
	2			4				0.06	64	16		2	0.25			32	32	32	32
R1195	1	>64	8		64	<=0.015	<=1		>4		1		0.25	<=4	>1024		>8			4	<=0.25	>32
	2			4				0.06	64	16		2	0.25			32	32	64	32
R1196	1	>64	8		64	<=0.015	<=1		>4		1		0.12	<=4	>1024		>8			<=2	<=0.25	>32
	2			4				0.06	64	16		2	0.12			32	32	32	32
R1197	1	>64	8		<=8	<=0.015	<=1		>4		1		0.12	<=4	>1024		>8			<=2	<=0.25	0.5
	2			2				0.03	32	32		2	0.12			32	32	16	32
R1198	1	>64	8		64	<=0.015	<=1		>4		1		0.25	<=4	>1024		>8			<=2	0.5	>32
	2			2				0.03	64	16		1	0.12			32	32	16	32
R1199	1	>64	8		<=8	<=0.015	<=1		>4		1		0.25	<=4	>1024		>8			<=2	<=0.25	<=0.25
	2			4				0.03	64	16		4	0.12			32	32	16	32
R1200	1	>64	8		64	0.03	<=1		>4		1		0.12	<=4	>1024		>8			<=2	<=0.25	>32
	2			4				0.03	32	32		2	0.12			16	32	32	32
R1201	1	>64	8		64	<=0.015	<=1		>4		1		0.25	<=4	>1024		>8			<=2	<=0.25	>32
	2			16				0.12	64	32		2	0.12			32	32	32	32
R1202	1	>64	8		<=8	<=0.015	<=1		>4		1		0.12	<=4	>1024		>8			<=2	<=0.25	0.5
	2			4				0.06	32	16		2	0.12			32	32	16	32
R1203	1	>64	>64		128	0.03	<=1		>4		1		1	<=4	>1024		>8			<=2	<=0.25	>32
	2			32				0.25	>64	64		4	1			>64	128	128	64
R1204	1	>64	>64		128	<=0.015	<=1		>4		1		0.5	<=4	>1024		>8			<=2	<=0.25	>32
	2			32				0.25	>64	>64		4	1			>64	128	128	128
R1205	1	>64	8		16	<=0.015	<=1		>4		<=0.5		0.5	<=4	>1024		>8			<=2	<=0.25	<=0.25
	2			32				0.25	>64	64		4	0.5			>64	64	64	64
R1206	1	>64	16		<=8	<=0.015	<=1		>4		1		1	<=4	>1024		>8			4	<=0.25	<=0.25
	2			16				0.12	>64	64		4	1			>64	64	64	64
R1207	1	>64	8		<=8	<=0.015	<=1		>4		2		2	<=4	>1024		>8			<=2	<=0.25	<=0.25
	2			32				0.5	>64	>64		8	2			>64	128	>128	128
R1208	1	>64	8		128	<=0.015	<=1		>4		1		2	<=4	>1024		>8			<=2	<=0.25	>32
	2			32				0.25	>64	64		4	1			>64	128	128	64
R1209	1	>64	>64		64	<=0.015	<=1		>4		2		1	<=4	>1024		>8			<=2	<=0.25	>32
	2			16				0.25	>64	64		4	1			>64	128	64	64
R1210	1	>64	>64		>128	0.06	<=1		>4		1		0.25	<=4	>1024		>8			4	<=0.25	>32
	2			8				0.12	64	64		4	0.5			32	64	32	64
R1211	1	>64	>64		64	<=0.015	<=1		>4		2		0.5	<=4	>1024		>8			<=2	<=0.25	>32
	2			16				0.25	64	64		4	1			64	64	64	64
R1212	1	>64	>64		>128	0.03	<=1		>4		1		0.25	<=4	>1024		>8			4	<=0.25	>32
				16				0.25	>64	64		4	0.5			>64		64	64
R1213	1	>64	>64		64	<=0.015	<=1		>4		1		2	<=4	>1024		>8			<=2	<=0.25	>32
				32				0.5	>64	>64		4	2			>64		128	128
*		no ECOFF availlable
		resistant by tentative ECOFF provided by EFSA
		resistant
		sensitive
		sensitive by tentative ECOFF provided by EFSA
AMP		ampicillin
AZI		azithromycin
CEFEPI		cefepime
CHL		chloramphenicol
CIP		ciprofloxacin
COL		colistin
ERTAPE		ertapenem
FOT		cefotaxime
FOX		cefoxitin
GEN		gentamicin
IMIPEN		imipenem
MERO		meropenem
NAL		nalidixic acid
SMX		sulfmethoxazole
TAXCLA		cefotaxime / clavulanic acid
TAZ		ceftazidime
TAZCLA		ceftazidime / clavulanic acid
TEMOCI		temocillin
TET		tetracycline
TGC		tigecycline
TMP		trimethoprim
