# Supplementary material for: Characterization of VIM-1-Producing E. coli Isolated From a German Fattening Pig Farm by an Improved Isolation Procedure
Source: Front Microbiol. 2019 Oct 1;10:2256. doi: 10.3389/fmicb.2019.02256 (PMC6779854; doi:10.3389/fmicb.2019.02256)
Supplement: Supplementary file 2 [file Table_2.XLSX]

## Sheet: ResFinder
Resistance gene	Identity	Query/HSP	Phenotype	Accession no.
R1176
aph(6)-Id	100.00	837/837	Aminoglycoside resistance	M28829	Syn.: strB
aadA1	100.00	792/792	Aminoglycoside resistance	JX185132
aac(6')-Ib3	99.64	555/555	Aminoglycoside resistance	X60321	Syn.: aacA4
aadA2	100.00	780/780	Aminoglycoside resistance	X68227
aac(6')-Ib-cr	99.23	519/519	Fluoroquinolone and aminoglycoside resistance	EF636461
blaVIM-1	100.00	801/801	Beta-lactam resistance	Y18050
blaTEM-1B	100.00	861/861	Beta-lactam resistance	AY458016
cmlA1	99.92	1260/1260	Phenicol resistance	M64556
dfrA12	100.00	498/498	Trimethoprim resistance	AM040708
mdf(A)	98.78	1233/1233		Y08743
strA	100.00	804/804	Aminoglycoside resistance	M96392
sul1	99.77	867/867	Sulphonamide resistance	EU780013
R1180
aadA2	100.00	780/780	Aminoglycoside resistance	X68227
aac(6')-Ib3	99.64	555/555	Aminoglycoside resistance	X60321	Syn.: aacA4
aph(6)-Id	100.00	837/837	Aminoglycoside resistance	M28829	Syn.: strB
aadA1	100.00	792/601	Aminoglycoside resistance	JQ414041
aac(6')-Ib-cr	99.31	600/580	Fluoroquinolone and aminoglycoside resistance	DQ303918
blaVIM-1	100.00	801/801	Beta-lactam resistance	Y18050
blaACC-1	100.00	1161/1161	Beta-lactam resistance	AJ133121
blaTEM-1B	100.00	861/861	Beta-lactam resistance	AY458016
cmlA1	99.92	1260/1260	Phenicol resistance	M64556
dfrA12	100.00	498/498	Trimethoprim resistance	AM040708
mdf(A)	98.78	1233/1233		Y08743
sul1	99.88	837/837	Sulphonamide resistance	JN581942
R1182
aadA1	99.87	792/785	Aminoglycoside resistance	JQ414041
aadA2	100.00	780/780	Aminoglycoside resistance	X68227
aph(6)-Id	100.00	837/835	Aminoglycoside resistance	M28829	Syn.: strB
aac(6')-Ib3	99.64	555/555	Aminoglycoside resistance	X60321	Syn.: aacA4
aph(3'')-Ib	100.00	804/693	Aminoglycoside resistance	AF321550	Syn.: strA
aac(6')-Ib-cr	99.23	519/519	Fluoroquinolone and aminoglycoside resistance	EF636461
blaACC-1	100.00	1173/1173	Beta-lactam resistance	HG530658
blaVIM-1	100.00	801/801	Beta-lactam resistance	Y18050
blaTEM-1A	100.00	861/456	Beta-lactam resistance	HM749966	sequences on different contigs; TEM variant was confirmed by PCR and Sanger sequencing
blaTEM-206	100.00	861/426	Beta-lactam resistance	KC783461
cmlA1	99.92	1260/1260	Phenicol resistance	M64556
dfrA12	100.00	498/498	Trimethoprim resistance	AM040708
dfrA8	100.00	510/510	Trimethoprim resistance	U10186
cmlA1	100.00	885/885	Phenicol resistance	AB571865
mef(C)	99.92	1224/1224	Macrolide resistance	AB571865
mdf(A)	98.78	1233/1233		Y08743
sul1	100.00	840/840	Sulphonamide resistance	U12338
sul2	100.00	816/813	Sulphonamide resistance	AY034138
R1183
aadA2	100.00	780/780	Aminoglycoside resistance	X68227
aph(6)-Id	100.00	837/835	Aminoglycoside resistance	M28829	Syn.: strB
aadA1	100.00	792/792	Aminoglycoside resistance	JQ414041
aac(6')-Ib3	99.64	555/555	Aminoglycoside resistance	X60321	Syn.: aacA4
strA	100.00	804/766	Aminoglycoside resistance	M96392	Syn. aph(3'')-Ib
aac(6')-Ib-cr	99.31	600/580	Fluoroquinolone and aminoglycoside resistance	DQ303918
blaACC-1	100.00	1161/1161	Beta-lactam resistance	AJ133121
blaVIM-1	100.00	801/801	Beta-lactam resistance	Y18050
blaTEM-1A	100.00	861/456	Beta-lactam resistance	HM749966	TEM variant was confirmed by PCR and Sanger sequencing
cmlA1	99.92	1260/1260	Phenicol resistance	M64556
dfrA12	100.00	498/498	Trimethoprim resistance	AM040708
dfrA8	100.00	510/510	Trimethoprim resistance	U10186
mph(G)	100.00	885/885	Macrolide resistance	AB571865
mdf(A)	98.78	1233/1233		Y08743
mef(C)	99.92	1224/1224	Macrolide resistance	AB571865
sul2	100.00	816/816	Sulphonamide resistance	AY034138
sul1	100.00	840/840	Sulphonamide resistance	U12338
R1184
aadA1	100.00	792/601	Aminoglycoside resistance	JQ414041
aadA2	100.00	780/780	Aminoglycoside resistance	X68227
aac(6')-Ib3	99.64	555/555	Aminoglycoside resistance	X60321	Syn.: aacA4
aph(6)-Id	100.00	837/837	Aminoglycoside resistance	M28829	Syn.: strB
aph(3'')-Ib	100.00	804/601	Aminoglycoside resistance	AF321550	Syn.: strA
aac(6')-Ib-cr	99.23	519/519	Fluoroquinolone and aminoglycoside resistance	EF636461
blaVIM-1	100.00	801/801	Beta-lactam resistance	Y18050
blaACC-1	100.00	1173/1173	Beta-lactam resistance	HG530658
blaTEM-1A	100.00	861/456	Beta-lactam resistance	HM749966	sequences on different contigs; TEM variant was confirmed by PCR and Sanger sequencing
blaTEM-206	100.00	861/425	Beta-lactam resistance	KC783461
cmlA1	99.92	1260/1260	Phenicol resistance	M64556
dfrA8	100.00	510/510	Trimethoprim resistance	U10186
dfrA12	100.00	498/498	Trimethoprim resistance	AM040708
mdf(A)	98.78	1233/1233		Y08743
mph(G)	100.00	885/885	Macrolide resistance	AB571865
mef(C)	99.90	1224/1018	Macrolide resistance	AB571865
sul1	100.00	840/840	Sulphonamide resistance	U12338
sul2	100.00	816/816	Sulphonamide resistance	AY034138
R1191
aadA2	100.00	780/780	Aminoglycoside resistance	X68227
aac(6')-Ib3	99.64	555/555	Aminoglycoside resistance	X60321	Syn.: aacA4
aadA1	100.00	792/601	Aminoglycoside resistance	JQ414041
aph(6)-Id	100.00	837/837	Aminoglycoside resistance	M28829	Syn.: strB
strA	100.00	804/804	Aminoglycoside resistance	M96392	Syn. aph(3'')-Ib
aac(6')-Ib-cr	99.31	600/580	Fluoroquinolone and aminoglycoside resistance	DQ303918
blaTEM-1B	100.00	861/836	Beta-lactam resistance	AY458016
blaVIM-1	100.00	801/801	Beta-lactam resistance	Y18050
blaACC-1	100.00	1173/1173	Beta-lactam resistance	HG530658
cmlA1	99.92	1260/1260	Phenicol resistance	M64556
dfrA12	100.00	498/498	Trimethoprim resistance	AM040708
dfrA8	100.00	510/510	Trimethoprim resistance	U10186
mef(C)	99.92	1224/1224	Macrolide resistance	AB571865
mph(G)	100.00	885/885	Macrolide resistance	AB571865
mdf(A)	98.78	1233/1233		Y08743
sul2	100.00	816/816	Sulphonamide resistance	AY034138
sul1	99.88	837/837	Sulphonamide resistance	JN581942
R1203
aadA2	100.00	780/780	Aminoglycoside resistance	X68227
aac(6')-Ib3	99.64	555/555	Aminoglycoside resistance	X60321	Syn.: aacA4
aadA1	100.00	792/601	Aminoglycoside resistance	JQ414041
aph(6)-Id	100.00	837/837	Aminoglycoside resistance	M28829	Syn.: strB
strA	100.00	804/804	Aminoglycoside resistance	M96392	Syn. aph(3'')-Ib
aac(6')-Ib-cr	99.31	600/580	Fluoroquinolone and aminoglycoside resistance	DQ303918
blaTEM-1B	100.00	861/836	Beta-lactam resistance	AY458016
blaVIM-1	100.00	801/801	Beta-lactam resistance	Y18050
blaACC-1	100.00	1173/1173	Beta-lactam resistance	HG530658
cmlA1	99.92	1260/1260	Phenicol resistance	M64556
dfrA12	100.00	498/498	Trimethoprim resistance	AM040708
dfrA8	100.00	510/510	Trimethoprim resistance	U10186
mef(C)	99.92	1224/1224	Macrolide resistance	AB571865
mph(G)	100.00	885/885	Macrolide resistance	AB571865
mdf(A)	98.78	1233/1233		Y08743
sul2	100.00	816/816	Sulphonamide resistance	AY034138
sul1	99.88	837/837	Sulphonamide resistance	JN581942
R1207
strA	100.00	804/804	Aminoglycoside resistance	M96392
aac(6')-Ib3	99.64	555/555	Aminoglycoside resistance	X60321	Syn.: aacA4
aph(6)-Id	100.00	837/837	Aminoglycoside resistance	M28829	Syn.: strB
aadA1	100.00	792/792	Aminoglycoside resistance	JX185132
aac(6')-Ib-cr	99.31	600/580	Fluoroquinolone and aminoglycoside resistance	DQ303918
blaVIM-1	100.00	801/801	Beta-lactam resistance	Y18050
blaACC-1	100.00	1161/1161	Beta-lactam resistance	AJ133121
mdf(A)	98.78	1233/1233		Y08743
sul2	100.00	816/816	Sulphonamide resistance	AY034138
sul1	99.88	837/837	Sulphonamide resistance	JN581942
R1208
aadA2	100.00	780/780	Aminoglycoside resistance	X68227
aadA1	100.00	792/601	Aminoglycoside resistance	JQ414041
strA	100.00	804/804	Aminoglycoside resistance	M96392	Syn. aph(3'')-Ib
aac(6')-Ib3	99.64	555/555	Aminoglycoside resistance	X60321	Syn.: aacA4
aph(6)-Id	100.00	837/837	Aminoglycoside resistance	M28829	Syn.: strB
aac(6')-Ib-cr	99.31	600/580	Fluoroquinolone and aminoglycoside resistance	DQ303918
blaACC-1	100.00	1173/1173	Beta-lactam resistance	HG530658
blaTEM-1B	100.00	861/861	Beta-lactam resistance	AY458016
blaVIM-1	100.00	801/801	Beta-lactam resistance	Y18050
cmlA1	99.92	1260/1260	Phenicol resistance	M64556
dfrA12	100.00	498/498	Trimethoprim resistance	AM040708
mdf(A)	98.78	1233/1233		Y08743
sul1	99.88	837/837	Sulphonamide resistance	JN581942
R1209
aadA2	100.00	780/780	Aminoglycoside resistance	X68227
aac(6')-Ib3	99.64	555/555	Aminoglycoside resistance	X60321	Syn.: aacA4
aadA1	100.00	792/601	Aminoglycoside resistance	JQ414041
aph(6)-Id	100.00	837/837	Aminoglycoside resistance	M28829	Syn.: strB
strA	100.00	804/804	Aminoglycoside resistance	M96392	Syn. aph(3'')-Ib
aac(6')-Ib-cr	99.31	600/580	Fluoroquinolone and aminoglycoside resistance	DQ303918
blaTEM-206	100.00	861/861	Beta-lactam resistance	KC783461
blaVIM-1	100.00	801/801	Beta-lactam resistance	Y18050
cmlA1	99.92	1260/1260	Phenicol resistance	M64556
dfrA12	100.00	498/498	Trimethoprim resistance	AM040708
dfrA8	100.00	510/510	Trimethoprim resistance	U10186
mph(G)	100.00	885/885	Macrolide resistance	AB571865
mef(C)	99.92	1224/1224	Macrolide resistance	AB571865
mdf(A)	98.78	1233/1233		Y08743
sul1	100.00	840/840	Sulphonamide resistance	U12338
sul2	100.00	816/816	Sulphonamide resistance	AY034138
